# Supplementary material for: A trend analysis of the burden of lower extremity peripheral arterial disease in China, 1990 to 2021: based on the Global Burden of Disease Study 2021
Source: Front Public Health. 2025 Jun 19;13:1506748. doi: 10.3389/fpubh.2025.1506748 (PMC12221934; doi:10.3389/fpubh.2025.1506748)
Supplement: Supplementary file 1 [file Data_Sheet_1.zip › Supplementary materials/Table 1(Supplementary).xls]

## Sheet: Sheet1
Measure	All-ages cases				Age-standardized rates per 100,000 people
Num	Both	Female	Male	Rate	Both	Female	Male
Prevalence	9818059 (8300903,11519182)	7181960 (6096852,8388399)	2636099 (2221733,3099361)		1250.85 (1082.22,1446.99)	1747.92 (1505.42,2028.65)	679.45 (582.75,785.61)
Incidence	923622 (796818,1085329)	660745 (570298,769994)	262878 (223005,312198)		109.57 (94.84,127.13)	153.09 (132.96,177.64)	63.54 (55.19,73.76)
Deaths	569 (420,718)	255 (185,339)	314 (218,430)		0.1 (0.08,0.13)	0.09 (0.06,0.11)	0.13 (0.09,0.18)
DALYs	63348 (35291,112727)	43974 (23169,81284)	19374 (12087,31229)		8.99 (5.08,15.96)	11.48 (6.17,21.18)	5.81 (3.65,9.42)
YLDS	51363 (24361,100751)	38888 (18362,76082)	12475 (5903,24770)		7.26 (3.45,14.11)	10.07 (4.78,19.6)	3.66 (1.73,7.23)
YLLs	11985 (8857,15201)	5086 (3702,6878)	6899 (4778,9563)		1.73 (1.28,2.17)	1.41 (1.03,1.88)	2.15 (1.49,2.95)
