# Supplementary material for: A trend analysis of the burden of lower extremity peripheral arterial disease in China, 1990 to 2021: based on the Global Burden of Disease Study 2021
Source: Front Public Health. 2025 Jun 19;13:1506748. doi: 10.3389/fpubh.2025.1506748 (PMC12221934; doi:10.3389/fpubh.2025.1506748)
Supplement: Supplementary file 1 [file Data_Sheet_1.zip › Supplementary materials/Table 2 (Supplementary).xls]

## Sheet: Sheet1
Gender		ASPR			ASIR			ASMR			DALYs			YLDs			YLLs
	Period	APC (95% CI)	AAPC (95% CI)	Period	APC (95% CI)	AAPC (95% CI)	Period	APC (95% CI)	AAPC (95% CI)	Period	APC (95% CI)	AAPC (95% CI)	Period	APC (95% CI)	AAPC (95% CI)	Period	APC (95% CI)	AAPC (95% CI)
Both	1990-1994	1.22 (1.12 - 1.31)	0.19 (0.16 - 0.23)	1990-1994	1.02 (0.95 - 1.09)	0.08 (0.06 - 0.11)	1990-1997	1.07 (0.69 - 1.46)	0.73 (0.50 - 0.96)	1990-1994	0.68 (0.54 - 0.82)	-0.24 (-0.30 - -0.18)	1990-1993	0.79 (0.67 - 0.92)	-0.43 (-0.46 - -0.40)	1990-1997	0.75 (0.46 - 1.04)	0.47 (0.30 - 0.64)
	1994-2001	0.15 (0.09 - 0.20)		1994-2000	0.08 (0.03 - 0.13)		1997-2004	2.09 (1.78 - 2.40)		1994-2004	-0.11 (-0.15 - -0.07)		1993-1996	0.02 (-0.23 - 0.27)^		1997-2004	1.45 (1.21 - 1.68)
	2001-2005	0.43 (0.27 - 0.58)		2000-2005	0.24 (0.16 - 0.31)		2004-2007	-1.81 (-3.14 - -0.47)		2004-2007	-1.00 (-1.42 - -0.57)		1996-2005	-0.54 (-0.56 - -0.51)		2004-2007	-1.73 (-2.68 - -0.76)
	2005-2009	0.02 (-0.14 - 0.18)^		2005-2010	-0.16 (-0.24 - -0.09)		2007-2010	3.92 (2.49 - 5.37)		2007-2010	-0.09 (-0.51 - 0.33)^		2005-2013	-0.95 (-0.98 - -0.92)		2007-2010	3.51 (2.50 - 4.54)
	2009-2017	-0.33 (-0.37 - -0.29)		2010-2018	-0.35 (-0.39 - -0.32)		2010-2016	-1.21 (-1.57 - -0.86)		2010-2018	-0.82 (-0.88 - -0.77)		2013-2019	-0.68 (-0.73 - -0.62)		2010-2016	-1.18 (-1.46 - -0.91)
	2017-2021	0.23 (0.13 - 0.33)		2018-2021	0.17 (0.05 - 0.28)		2016-2021	0.39 (-0.19 - 0.97)^		2018-2021	0.25 (0.04 - 0.46)		2019-2021	0.36 (0.11 - 0.61)		2016-2021	0.23 (-0.23 - 0.70)^
Female	1990-1992	2.00 (1.59 - 2.42)	0.19 (0.14 - 0.23)	1990-1994	1.40 (1.32 - 1.48)	0.05 (0.01 - 0.08)	1990-2004	1.61 (1.43 - 1.78)	0.39 (0.01 - 0.77)	1990-1995	0.86 (0.69 - 1.04)	-0.35 (-0.44 - -0.25)	1990-1993	1.23 (1.11 - 1.35)	-0.39 (-0.42 - -0.36)	1990-2004	1.13 (0.97 - 1.29)	0.05 (-0.29 - 0.38)
	1992-1995	1.03 (0.61 - 1.44)		1994-2006	-0.06 (-0.08 - -0.04)		2004-2007	-3.47 (-5.73 - -1.16)		1995-2002	-0.31 (-0.45 - -0.18)		1993-1996	0.21 (-0.03 - 0.45)^		2004-2007	-3.91 (-5.95 - -1.83)
	1995-2008	0.08 (0.05 - 0.10)		2006-2011	-0.31 (-0.38 - -0.23)		2007-2010	2.00 (-0.70 - 4.78)^		2002-2016	-0.93 (-0.97 - -0.89)		1996-2004	-0.63 (-0.67 - -0.60)		2007-2010	1.41 (-0.87 - 3.74)^
	2008-2016	-0.45 (-0.50 - -0.39)		2011-2014	-0.58 (-0.83 - -0.33)		2010-2015	-2.16 (-3.05 - -1.27)		2016-2019	-0.29 (-1.07 - 0.50)^		2004-2014	-0.94 (-0.96 - -0.91)		2010-2015	-2.14 (-2.95 - -1.32)
	2016-2021	0.26 (0.17 - 0.35)		2014-2019	-0.20 (-0.28 - -0.13)		2015-2021	0.87 (0.18 - 1.57)		2019-2021	0.52 (-0.26 - 1.30)^		2014-2019	-0.60 (-0.67 - -0.52)		2015-2021	0.72 (0.07 - 1.36)
				2019-2021	0.46 (0.21 - 0.71)								2019-2021	0.51 (0.27 - 0.76)
Male	1990-2000	0.50 (0.48 - 0.53)	0.32 (0.27 - 0.36)	1990-1997	0.41 (0.37 - 0.45)	0.20 (0.17 - 0.24)	1990-1999	1.13 (0.73 - 1.54)	1.00 (0.70 - 1.30)	1990-1998	0.25 (0.14 - 0.36)	0.13 (0.01 - 0.26)	1990-1994	-0.07 (-0.18 - 0.05)^	-0.32 (-0.37 - -0.27)	1990-1999	0.62 (0.32 - 0.93)	0.73 (0.50 - 0.96)
	2000-2005	1.11 (1.01 - 1.22)		1997-2005	0.82 (0.78 - 0.86)		1999-2004	2.86 (2.01 - 3.73)		1998-2004	0.90 (0.69 - 1.11)		1994-2003	0.20 (0.16 - 0.24)		1999-2004	2.19 (1.54 - 2.85)
	2005-2009	0.45 (0.28 - 0.62)		2005-2010	0.10 (0.00 - 0.20)		2004-2007	-0.16 (-1.99 - 1.70)^		2004-2007	-0.25 (-1.13 - 0.65)^		2003-2006	-0.07 (-0.43 - 0.28)^		2004-2007	-0.16 (-1.56 - 1.26)^
	2009-2015	-0.06 (-0.13 - 0.01)^		2010-2015	-0.26 (-0.35 - -0.16)		2007-2010	5.11 (3.18 - 7.08)		2007-2010	1.71 (0.83 - 2.60)		2006-2015	-0.71 (-0.75 - -0.67)		2007-2010	4.81 (3.32 - 6.31)
	2015-2018	-0.71 (-1.04 - -0.38)		2015-2019	-0.59 (-0.75 - -0.44)		2010-2021	-0.71 (-0.91 - -0.50)		2010-2018	-0.83 (-0.94 - -0.72)		2015-2018	-1.15 (-1.50 - -0.80)		2010-2021	-0.68 (-0.84 - -0.52)
	2018-2021	-0.02 (-0.19 - 0.15)^		2019-2021	-0.02 (-0.34 - 0.29)^					2018-2021	-0.29 (-0.71 - 0.13)^		2018-2021	-0.46 (-0.63 - -0.28)
DALYs: Disability-Adjusted Life Years; YLDs: Years Lived with Disability; YLLs: Years of Life Lost; APC: Annual Percent Change; AAPC: Average Annual Percent Change.
^: No statistical significance.
