# Supplementary material for: A trend analysis of the burden of lower extremity peripheral arterial disease in China, 1990 to 2021: based on the Global Burden of Disease Study 2021
Source: Front Public Health. 2025 Jun 19;13:1506748. doi: 10.3389/fpubh.2025.1506748 (PMC12221934; doi:10.3389/fpubh.2025.1506748)
Supplement: Supplementary file 1 [file Data_Sheet_1.zip › Supplementary materials/Table 3 (Supplementary).xls]

## Sheet: Sheet1
case	Coef.	Std. Err.	z	P>z	lower	upper	RR （Relative risk）	RR_lower	RR_upper
age_40	-1.24584	0.0050163	-248.36	0	-1.25567	-1.236	0.2877	0.284885	0.290543
age_45	-0.726583	0.0040754	-178.29	0	-0.734571	-0.718596	0.483558	0.479711	0.487436
age_50	-0.402988	0.0032111	-125.5	0	-0.409282	-0.396694	0.66832	0.664127	0.67254
age_55	-0.172071	0.002408	-71.46	0	-0.176791	-0.167352	0.841919	0.837955	0.845902
age_60	0.0613719	0.00172	35.68	0	0.0580008	0.0647431	1.06329	1.05972	1.06688
age_65	0.280905	0.0013484	208.32	0	0.278262	0.283548	1.32433	1.32083	1.32783
age_70	0.384962	0.001559	246.94	0	0.381906	0.388018	1.46956	1.46508	1.47406
age_75	0.421933	0.0021954	192.19	0	0.41763	0.426236	1.52491	1.51836	1.53148
age_80	0.405899	0.0030425	133.41	0	0.399936	0.411862	1.50065	1.49173	1.50963
age_85	0.342288	0.0041078	83.33	0	0.334237	0.350339	1.40817	1.39687	1.41955
age_90	0.321902	0.0057048	56.43	0	0.310721	0.333083	1.37975	1.36441	1.39526
age_95	0.328218	0.0099985	32.83	0	0.308621	0.347815	1.38849	1.36155	1.41597
period_1992	-0.121293	0.0023999	-50.54	0	-0.125996	-0.116589	0.885775	0.881618	0.889951
period_1997	-0.0636557	0.0015967	-39.87	0	-0.0667851	-0.0605263	0.938328	0.935396	0.941269
period_2002	-0.009102	0.0009051	-10.06	0	-0.010876	-0.007328	0.990939	0.989183	0.992699
period_2007	0.0362384	0.0008497	42.65	0	0.0345731	0.0379037	1.0369	1.03518	1.03863
period_2012	0.0646109	0.001517	42.59	0	0.0616376	0.0675842	1.06674	1.06358	1.06992
period_2017	0.0932011	0.0023672	39.37	0	0.0885616	0.0978407	1.09768	1.0926	1.10279
cohort_1897	0.361882	0.0433454	8.35	0	0.276927	0.446837	1.43603	1.31907	1.56336
cohort_1902	0.321292	0.0170686	18.82	0	0.287839	0.354746	1.37891	1.33354	1.42582
cohort_1907	0.283642	0.0106838	26.55	0	0.262702	0.304582	1.32796	1.30044	1.35606
cohort_1912	0.239428	0.0085635	27.96	0	0.222643	0.256212	1.27052	1.24938	1.29203
cohort_1917	0.192492	0.0073089	26.34	0	0.178167	0.206817	1.21227	1.19502	1.22976
cohort_1922	0.139374	0.006283	22.18	0	0.127059	0.151688	1.14955	1.13548	1.1638
cohort_1927	0.0853309	0.0053524	15.94	0	0.0748404	0.0958214	1.08908	1.07771	1.10056
cohort_1932	0.0314913	0.0044425	7.09	0	0.0227842	0.0401984	1.03199	1.02305	1.04102
cohort_1937	-0.0191321	0.0035505	-5.39	0	-0.0260909	-0.0121733	0.98105	0.974247	0.9879
cohort_1942	-0.0647659	0.0026906	-24.07	0	-0.0700394	-0.0594924	0.937287	0.932357	0.942243
cohort_1947	-0.103486	0.0018635	-55.53	0	-0.107138	-0.0998337	0.901689	0.898401	0.904988
cohort_1952	-0.135912	0.0011674	-116.42	0	-0.1382	-0.133624	0.872919	0.870924	0.874919
cohort_1957	-0.17484	0.0010889	-160.56	0	-0.176974	-0.172706	0.839591	0.837801	0.841385
cohort_1962	-0.216222	0.0016729	-129.25	0	-0.219501	-0.212943	0.805556	0.802919	0.808202
cohort_1967	-0.263385	0.0024632	-106.93	0	-0.268213	-0.258558	0.768446	0.764745	0.772164
cohort_1972	-0.317807	0.0034683	-91.63	0	-0.324604	-0.311009	0.727743	0.722813	0.732707
cohort_1977	-0.359381	0.005175	-69.45	0	-0.369524	-0.349239	0.698108	0.691063	0.705225
_cons	-5.44226	0.0032837	1657.36	0	-5.44869	-5.43582	0.0043297	0.00430193	0.00435766
ln(popula~n)	1	(exposure)
AIC= 16.0673
BIC= -13.34746
Deviance= 157.7191876
