# Supplementary material for: A trend analysis of the burden of lower extremity peripheral arterial disease in China, 1990 to 2021: based on the Global Burden of Disease Study 2021
Source: Front Public Health. 2025 Jun 19;13:1506748. doi: 10.3389/fpubh.2025.1506748 (PMC12221934; doi:10.3389/fpubh.2025.1506748)
Supplement: Supplementary file 1 [file Data_Sheet_1.zip › Supplementary materials/Table 4 (Supplementary).xls]

## Sheet: Sheet1
group	case	Coef.	Std. Err.	z	P>z	lower	upper	RR（relative risk）	RR lower	RR upper
age	age_40	-2.12978	0.0990926	-21.49	0	-2.32399	-1.93556	0.118864	0.0978819	0.144344
age	age_45	-1.94723	0.0826555	-23.56	0	-2.10923	-1.78523	0.142669	0.121331	0.167759
age	age_50	-1.64424	0.071513	-22.99	0	-1.78441	-1.50408	0.193159	0.167897	0.222222
age	age_55	-1.29594	0.0614664	-21.08	0	-1.41641	-1.17547	0.273641	0.242583	0.308675
age	age_60	-0.942208	0.0523134	-18.01	0	-1.04474	-0.839676	0.389766	0.351783	0.43185
age	age_65	-0.429858	0.0435196	-9.88	0	-0.515155	-0.344562	0.650601	0.597408	0.708531
age	age_70	0.192592	0.0373235	5.16	0	0.119439	0.265745	1.21239	1.12686	1.3044
age	age_75	0.617711	0.0365241	16.91	0	0.546125	0.689296	1.85468	1.72655	1.99231
age	age_80	1.15713	0.0390666	29.62	0	1.08056	1.2337	3.1808	2.94634	3.43391
age	age_85	1.77529	0.0454798	39.03	0	1.68615	1.86443	5.90201	5.39868	6.45226
age	age_90	2.24868	0.0574008	39.18	0	2.13618	2.36118	9.47521	8.467	10.6035
age	age_95	2.39785	0.091599	26.18	0	2.21832	2.57738	10.9995	9.19185	13.1626
period	period_1992	-0.415053	0.0402816	-10.3	0	-0.494004	-0.336103	0.660305	0.610179	0.71455
period	period_1997	-0.256588	0.0346786	-7.4	0	-0.324557	-0.188619	0.773687	0.722848	0.828102
period	period_2002	-0.0689172	0.0291708	-2.36	0.018	-0.126091	-0.0117435	0.933404	0.881535	0.988325
period	period_2007	0.0893482	0.026635	3.35	0.001	0.0371446	0.141552	1.09346	1.03784	1.15206
period	period_2012	0.265226	0.0272699	9.73	0	0.211778	0.318674	1.30373	1.23587	1.3753
period	period_2017	0.385985	0.0316781	12.18	0	0.323897	0.448073	1.47106	1.3825	1.56529
cohort	cohort_1897	1.0436	0.415627	2.51	0.012	0.228987	1.85822	2.83943	1.25733	6.41229
cohort	cohort_1902	0.920373	0.176666	5.21	0	0.574115	1.26663	2.51023	1.77556	3.54888
cohort	cohort_1907	0.804506	0.117214	6.86	0	0.57477	1.03424	2.23559	1.77672	2.81298
cohort	cohort_1912	0.702884	0.0946988	7.42	0	0.517277	0.88849	2.01957	1.67745	2.43146
cohort	cohort_1917	0.621698	0.0800747	7.76	0	0.464754	0.778641	1.86209	1.59162	2.17851
cohort	cohort_1922	0.486669	0.0692519	7.03	0	0.350937	0.6224	1.62689	1.4204	1.86339
cohort	cohort_1927	0.371017	0.061831	6	0	0.24983	0.492204	1.44921	1.28381	1.63592
cohort	cohort_1932	0.265587	0.0562389	4.72	0	0.15536	0.375813	1.3042	1.16808	1.45617
cohort	cohort_1937	0.138898	0.053393	2.6	0.009	0.0342493	0.243546	1.14901	1.03484	1.27577
cohort	cohort_1942	-0.0428873	0.0541137	-0.79	0.428	-0.148948	0.0631737	0.958019	0.861614	1.06521
cohort	cohort_1947	-0.205038	0.055715	-3.68	0	-0.314238	-0.0958388	0.814616	0.730345	0.90861
cohort	cohort_1952	-0.377437	0.0580509	-6.5	0	-0.491215	-0.26366	0.685616	0.611882	0.768235
cohort	cohort_1957	-0.568202	0.0674426	-8.42	0	-0.700387	-0.436017	0.566543	0.496393	0.646607
cohort	cohort_1962	-0.755088	0.080375	-9.39	0	-0.91262	-0.597556	0.469969	0.401471	0.550155
cohort	cohort_1967	-0.910156	0.0907052	-10.03	0	-1.08794	-0.732377	0.402462	0.336911	0.480765
cohort	cohort_1972	-1.1809	0.125809	-9.39	0	-1.42748	-0.934314	0.307004	0.239914	0.392855
cohort	cohort_1977	-1.31553	0.23376	-5.63	0	-1.77369	-0.857367	0.268333	0.169706	0.424278
intercept	_cons	-12.4189	0.0374874	-331.28	0	-12.4924	-12.3454	4.04144e-06	3.75512e-06	4.34954e-06
	ln(popula~n)	1	(exposure)
AIC = 7.037524
BIC = -164.6841
Deviance = 6.38251907
